# Supplementary material for: Comparison of the efficiency of Deebag and jute made bag for faecal sludge management and wastewater treatment
Source: PLoS One. 2020 Nov 11;15(11):e0241046. doi: 10.1371/journal.pone.0241046 (PMC7657504; doi:10.1371/journal.pone.0241046)
Supplement: S7 Table — (XLS) [file pone.0241046.s007.xls]

## Sheet: BOD_COD_Ratio
Date	Name of the Plant	Raw
D1	Practical Action Upflow Filtration System	#REF!
D2		#REF!
D3		#REF!
		#REF!
Date	Name of the Plant	Raw							Average COD/BOD Ratio of Raw Water
D1	ACF Lime Stabilization Pond	#REF!						PA	#REF!
D2	ACF Lime Stabilization Pond	#REF!						ACF	#REF!
D3	ACF Lime Stabilization Pond	#REF!						OXFAM	#REF!
		#REF!						BRC	#REF!
Date	Name of the Plant	Raw						WaterAid	#REF!
D1	OXFAM Lime Stabilization Pond	#REF!
D2	OXFAM Lime Stabilization Pond	#REF!
D3	OXFAM Lime Stabilization Pond	#REF!
		#REF!
Date	Name of the Plant	Raw
D1, B1	BRC Faecal Sludge Treatment Site	#REF!
D2, B7	BRC Faecal Sludge Treatment Site	#REF!
D3,B9	BRC Faecal Sludge Treatment Site	#REF!
		#REF!
Date	Name of the Plant	Raw
D1, M7	WaterAid Constructed Wetland	#REF!
D2, M7	WaterAid Constructed Wetland
D3, M7	WaterAid Constructed Wetland
														1200	3700	4900	560	1730	2290
														1100	3790	4890	560	1820	2380
														1120	3510	4630	571	1600	2171
														1140	3666.67	4806.67	563.67	1716.67	2280.34

## Sheet: pH
	Date	Name of the Plant	Raw	1st Chamber	2nd Chamber	3rd Chamber	CWL
	D1	Practical Action Upflow Filtration System	7.2	7.2	7.4	7	7.2		Final		1st Day
	D2		7.2	7.2	7.2	7.2	7.2				2nd Day
	D3		7	7.1	7.2	6.9	7.1				3rd Day
			7.13333	7.16667	7.26667	7.03333	7.16667
	Date	Name of the Plant	Raw	At Stabilization Pond	At Outlet
	D1	ACF Lime Stabilization Pond	6.9	10.2	9		Final		1st Loading Discharge/Last Day
	D2	ACF Lime Stabilization Pond	7	10.9	9.4				2nd Loading Discharge/Last Day
	D3	ACF Lime Stabilization Pond	7	10.3	9.1				3rd Loading Discharge/Last Day
					9.16667
	Date	Name of the Plant	Raw	At Stabilization Pond	At Outlet
	D1	OXFAM Lime Stabilization Pond	7	12.3	12.1		Final		Pond 1
	D2	OXFAM Lime Stabilization Pond	6.9	10.6	10.5				Pond 2
	D3	OXFAM Lime Stabilization Pond	7.5	10.1	10				Pond 3
			7.13333	11	10.8667
	Date	Name of the Plant	Raw	At Outlet
	D1, B1	BRC Faecal Sludge Treatment Site	7.5	10.3		Final		Bed 3
	D2, B7	BRC Faecal Sludge Treatment Site	7.1	11.1				Bed 7
	D3,B9	BRC Faecal Sludge Treatment Site	7.4	10.2				Bed 9
			7.33333	10.5333
	Date	Name of the Plant	Raw	At Outlet
	D1, M7	WaterAid Constructed Wetland	6.8	7		Final		1st Day
	D2, M7	WaterAid Constructed Wetland		7.1				2nd Day
	D3, M7	WaterAid Constructed Wetland		7				3rd Day
				7.03333
			Average pH of Final Treated Water
		PA	7.16667
		ACF	9.16667
		OXFAM	10.8667
		BRC	10.5333
		WaterAid	7.03333

## Sheet: TDS
	Date	Name of the Plant	Raw	1st Chamber	2nd Chamber	3rd Chamber	CWL
	D1	Practical Action Upflow Filtration System	3630	2167	1400	900	700		Final		1st Day
	D2		3650	2110	1600	870	680				2nd Day
	D3		3465	2020	1380	840	620				3rd Day
							666.667
	Date	Name of the Plant	Raw	At Stabilization Pond	At Outlet
	D1	ACF Lime Stabilization Pond	3676	2700	2200		Final		1st Loading Discharge/Last Day
	D2	ACF Lime Stabilization Pond	3700	2675	2155				2nd Loading Discharge/Last Day
	D3	ACF Lime Stabilization Pond	3480	2560	2142				3rd Loading Discharge/Last Day
					2165.67
	Date	Name of the Plant	Raw	At Stabilization Pond	At Outlet
	D1	OXFAM Lime Stabilization Pond	3640	2685	1780		Final		Pond 1
	D2	OXFAM Lime Stabilization Pond	3800	2870	2060				Pond 2
	D3	OXFAM Lime Stabilization Pond	3300	2557	1800				Pond 3
					1880
	Date	Name of the Plant	Raw	At Outlet
	D1, B1	BRC Faecal Sludge Treatment Site	3700	1730		Final		Bed 3
	D2, B7	BRC Faecal Sludge Treatment Site	3790	1820				Bed 7
	D3,B9	BRC Faecal Sludge Treatment Site	3510	1600				Bed 9
				1716.67
	Date	Name of the Plant	Raw	At Outlet
	D1, M7	WaterAid Constructed Wetland	3575	989		Final		1st Day
	D2, M7	WaterAid Constructed Wetland		938				2nd Day
	D3, M7	WaterAid Constructed Wetland		960				3rd Day
				962.333
	PA
		Raw	1st Chamber	2nd Chamber	3rd Chamber	CWL
Day 1	TDS	3630	2167	1400	900	700
	TSS	880	460	302	200	174
Day 2	TDS	3650	2110	1600	870	680
	TSS	900	410	270	148	134
Day 3	TDS	3465	2020	1380	840	620
	TSS	860	435	286	179	151
			TDS			TSS
			Day 1	Day 2	Day 3	Day 1	Day 2	Day 3
		Raw	3630	3650	3465	880	900	860
		1st Chamber	2167	2110	2020	460	410	435
		2nd Chamber	1400	1600	1380	302	270	286
		3rd Chamber	900	870	840	200	148	179
		CWL	700	680	620	174	134	151
			Day 1	Day 2	Day 3
		Raw	4510	4550	4325					771
		1st Chamber	2627	2520	2455					4550
		2nd Chamber	1702	1870	1666
		3rd Chamber	1100	1018	1019
		CWL	874	814	771
	ACF		Day 1	Day 2	Day 3
		Raw	4836	4790	4680	3676	2700	2200	1160	965	700	4768.67
		Stabilization Pond	3665	3565	3490	3700	2675	2155	1090	890	648	3573.33
		At Outlet	2900	2803	2460	3480	2560	2142	1200	930	660	2721
						3618.67	2645	2165.67	1150	928.333	669.333
	OXFAM		Day 1	Day 2	Day 3
		Raw	4640	4800	4280	3640	2685	1780	1000	800	540				3640	1000	4640	4573.33
		Stabilization Pond	3485	3735	3377	3800	2870	2060	1000	865	557				3800	1000	4800	3532.33
		At Outlet	2320	2617	2350	3300	2557	1800	980	820	550				3300	980	4280	2429
															2685	800	3485
															2870	865	3735
	BRC		Bed 3	Bed 7	Bed 9										2557	820	3377
		Raw	4900	4890	4630	3700	1730	1200	560						1780	540	2320
		At Outlet	2290	2380	2171	3790	1820	1100	560						2060	557	2617
						3510	1600	1120	571						1800	550	2350
						3666.67	1716.67	1140	563.667
	WaterAid
			Day 1	Day 2	Day 3
		At Outlet	1241	1183	1190	989	252		4415
						938	245
						960	230
			880	3630	4510	460	2167	2627	302	1400	1702	200	900	1100	174	700	874
			900	3650	4550	410	2110	2520	270	1600	1870	148	870	1018	134	680	814
			860	3465	4325	435	2020	2455	286	1380	1666	179	840	1019	151	620	771
			880	3581.67	4461.67	435	2099	2534	286	1460	1746	175.667	870	1045.67	153	666.667	819.667
			Average TDS of Final Treated Water	Average TSS of Final Treated Water
		PA	666.667	153
		ACF	2165.67	669.333
		OXFAM	1880	549
		BRC	1716.67	563.667
		WaterAid	962.333	242.333

## Sheet: TSS
	Date	Name of the Plant	Raw	1st Chamber	2nd Chamber	3rd Chamber	CWL
	D1	Practical Action Upflow Filtration System	880	460	302	200	174		Final		1st Day
	D2		900	410	270	148	134				2nd Day
	D3		860	435	286	179	151				3rd Day
							153
	Date	Name of the Plant	Raw	At Stabilization Pond	At Outlet
	D1	ACF Lime Stabilization Pond	1160	965	700		Final		1st Loading Discharge/Last Day
	D2	ACF Lime Stabilization Pond	1090	890	648				2nd Loading Discharge/Last Day
	D3	ACF Lime Stabilization Pond	1200	930	660				3rd Loading Discharge/Last Day
					669.333
	Date	Name of the Plant	Raw	At Stabilization Pond	At Outlet
	D1	OXFAM Lime Stabilization Pond	1000	800	540		Final		Pond 1
	D2	OXFAM Lime Stabilization Pond	1000	865	557				Pond 2
	D3	OXFAM Lime Stabilization Pond	980	820	550				Pond 3
					549
	Date	Name of the Plant	Raw	At Outlet
	D1, B1	BRC Faecal Sludge Treatment Site	1200	560		Final		Bed 3
	D2, B7	BRC Faecal Sludge Treatment Site	1100	560				Bed 7
	D3,B9	BRC Faecal Sludge Treatment Site	1120	571				Bed 9
				563.667
	Date	Name of the Plant	Raw	At Outlet
	D1, M7	WaterAid Constructed Wetland	840	252		Final		1st Day
	D2, M7	WaterAid Constructed Wetland		245				2nd Day
	D3, M7	WaterAid Constructed Wetland		230				3rd Day
				242.333

## Sheet: Nitrite
	Date	Name of the Plant	Raw	1st Chamber	2nd Chamber	3rd Chamber	Soak Pit
	D1	Practical Action Upflow Filtration System							Final		1st Day
	D2										2nd Day
	D3										3rd Day
	Date	Name of the Plant	Raw	At Stabilization Pond	At Outlet
	D1	ACF Lime Stabilization Pond	6270	12.2			Final		1st Loading Discharge/Last Day
	D2	ACF Lime Stabilization Pond		10.9					2nd Loading Discharge/Last Day
	D3	ACF Lime Stabilization Pond		10.3	3850				3rd Loading Discharge/Last Day
	Date	Name of the Plant	Raw	At Stabilization Pond	At Outlet
	D1	OXFAM Lime Stabilization Pond	7	12.3	12.1		Final		Pond 1
	D2	OXFAM Lime Stabilization Pond		10.6	10.5				Pond 2
	D3	OXFAM Lime Stabilization Pond		10.1	10				Pond 3
	Date	Name of the Plant	Raw	At Outlet
	D1, B1	BRC Faecal Sludge Treatment Site	7.5	10.3		Final		Bed 3
	D2, B7	BRC Faecal Sludge Treatment Site		11.1				Bed 7
	D3,B9	BRC Faecal Sludge Treatment Site		10.2				Bed 9
	Date	Name of the Plant	Raw	At Outlet
	D1, M7	WaterAid Constructed Wetland				Final		1st Day
	D2, M7	WaterAid Constructed Wetland						2nd Day
	D3, M7	WaterAid Constructed Wetland						3rd Day

## Sheet: Nitrate
Nitrate
	Raw	Deebag	Single Layer Jute Bag	Double Layer Jute Bag	Jute & Cotton Layer Bag
Nitrate without using polymer	430	280	315	301	315
Nitrate with using polymer	240	155	174.8	164.4	172
Removal Percentages without using polymer		34.8837	26.7442	30	26.7442
Removal Percentages with using polymer		35.4167	27.1667	31.5	28.3333
Nitrate removal capacity by Polymer	44.186

## Sheet: Sheet2
								1.1	1.2	1.3	1.4	1.5	1.6	1.7	1.8	1.9	2	2.1	2.2	2.3	2.4	2.5	2.6	2.7	2.8	2.9	3	3.1	3.2	3.3	3.4	3.5
							5.5	4.4	4.3	4.2	4.1	4	3.9	3.8	3.7	3.6	3.5	3.4	3.3	3.2	3.1	3	2.9	2.8	2.7	2.6	2.5	2.4	2.3	2.2	2.1	2
							5.6	4.5	4.4	4.3	4.2	4.1	4	3.9	3.8	3.7	3.6	3.5	3.4	3.3	3.2	3.1	3	2.9	2.8	2.7	2.6	2.5	2.4	2.3	2.2	2.1
							5.7	4.6	4.5	4.4	4.3	4.2	4.1	4	3.9	3.8	3.7	3.6	3.5	3.4	3.3	3.2	3.1	3	2.9	2.8	2.7	2.6	2.5	2.4	2.3	2.2
							5.8	4.7	4.6	4.5	4.4	4.3	4.2	4.1	4	3.9	3.8	3.7	3.6	3.5	3.4	3.3	3.2	3.1	3	2.9	2.8	2.7	2.6	2.5	2.4	2.3
							5.9	4.8	4.7	4.6	4.5	4.4	4.3	4.2	4.1	4	3.9	3.8	3.7	3.6	3.5	3.4	3.3	3.2	3.1	3	2.9	2.8	2.7	2.6	2.5	2.4
							6	4.9	4.8	4.7	4.6	4.5	4.4	4.3	4.2	4.1	4	3.9	3.8	3.7	3.6	3.5	3.4	3.3	3.2	3.1	3	2.9	2.8	2.7	2.6	2.5
							6.1	5	4.9	4.8	4.7	4.6	4.5	4.4	4.3	4.2	4.1	4	3.9	3.8	3.7	3.6	3.5	3.4	3.3	3.2	3.1	3	2.9	2.8	2.7	2.6
							6.2	5.1	5	4.9	4.8	4.7	4.6	4.5	4.4	4.3	4.2	4.1	4	3.9	3.8	3.7	3.6	3.5	3.4	3.3	3.2	3.1	3	2.9	2.8	2.7
							6.3	5.2	5.1	5	4.9	4.8	4.7	4.6	4.5	4.4	4.3	4.2	4.1	4	3.9	3.8	3.7	3.6	3.5	3.4	3.3	3.2	3.1	3	2.9	2.8
							6.4	5.3	5.2	5.1	5	4.9	4.8	4.7	4.6	4.5	4.4	4.3	4.2	4.1	4	3.9	3.8	3.7	3.6	3.5	3.4	3.3	3.2	3.1	3	2.9
							6.5	5.4	5.3	5.2	5.1	5	4.9	4.8	4.7	4.6	4.5	4.4	4.3	4.2	4.1	4	3.9	3.8	3.7	3.6	3.5	3.4	3.3	3.2	3.1	3
							6.6	5.5	5.4	5.3	5.2	5.1	5	4.9	4.8	4.7	4.6	4.5	4.4	4.3	4.2	4.1	4	3.9	3.8	3.7	3.6	3.5	3.4	3.3	3.2	3.1
							6.7	5.6	5.5	5.4	5.3	5.2	5.1	5	4.9	4.8	4.7	4.6	4.5	4.4	4.3	4.2	4.1	4	3.9	3.8	3.7	3.6	3.5	3.4	3.3	3.2
							6.8	5.7	5.6	5.5	5.4	5.3	5.2	5.1	5	4.9	4.8	4.7	4.6	4.5	4.4	4.3	4.2	4.1	4	3.9	3.8	3.7	3.6	3.5	3.4	3.3
							6.9	5.8	5.7	5.6	5.5	5.4	5.3	5.2	5.1	5	4.9	4.8	4.7	4.6	4.5	4.4	4.3	4.2	4.1	4	3.9	3.8	3.7	3.6	3.5	3.4
							7	5.9	5.8	5.7	5.6	5.5	5.4	5.3	5.2	5.1	5	4.9	4.8	4.7	4.6	4.5	4.4	4.3	4.2	4.1	4	3.9	3.8	3.7	3.6	3.5
							7.1	6	5.9	5.8	5.7	5.6	5.5	5.4	5.3	5.2	5.1	5	4.9	4.8	4.7	4.6	4.5	4.4	4.3	4.2	4.1	4	3.9	3.8	3.7	3.6
							7.2	6.1	6	5.9	5.8	5.7	5.6	5.5	5.4	5.3	5.2	5.1	5	4.9	4.8	4.7	4.6	4.5	4.4	4.3	4.2	4.1	4	3.9	3.8	3.7
							7.3	6.2	6.1	6	5.9	5.8	5.7	5.6	5.5	5.4	5.3	5.2	5.1	5	4.9	4.8	4.7	4.6	4.5	4.4	4.3	4.2	4.1	4	3.9	3.8
							7.4	6.3	6.2	6.1	6	5.9	5.8	5.7	5.6	5.5	5.4	5.3	5.2	5.1	5	4.9	4.8	4.7	4.6	4.5	4.4	4.3	4.2	4.1	4	3.9
							7.5	6.4	6.3	6.2	6.1	6	5.9	5.8	5.7	5.6	5.5	5.4	5.3	5.2	5.1	5	4.9	4.8	4.7	4.6	4.5	4.4	4.3	4.2	4.1	4
							7.6	6.5	6.4	6.3	6.2	6.1	6	5.9	5.8	5.7	5.6	5.5	5.4	5.3	5.2	5.1	5	4.9	4.8	4.7	4.6	4.5	4.4	4.3	4.2	4.1
							7.7	6.6	6.5	6.4	6.3	6.2	6.1	6	5.9	5.8	5.7	5.6	5.5	5.4	5.3	5.2	5.1	5	4.9	4.8	4.7	4.6	4.5	4.4	4.3	4.2
							5.5	264	258	252	246	240	234	228	222	216	210	204	198	192	186	180	174	168	162	156	150	144	138	132	126	120
							5.6	270	264	258	252	246	240	234	228	222	216	210	204	198	192	186	180	174	168	162	156	150	144	138	132	126
							5.7	276	270	264	258	252	246	240	234	228	222	216	210	204	198	192	186	180	174	168	162	156	150	144	138	132
							5.8	282	276	270	264	258	252	246	240	234	228	222	216	210	204	198	192	186	180	174	168	162	156	150	144	138
							5.9	288	282	276	270	264	258	252	246	240	234	228	222	216	210	204	198	192	186	180	174	168	162	156	150	144
							6	294	288	282	276	270	264	258	252	246	240	234	228	222	216	210	204	198	192	186	180	174	168	162	156	150
							6.1	300	294	288	282	276	270	264	258	252	246	240	234	228	222	216	210	204	198	192	186	180	174	168	162	156
							6.2	306	300	294	288	282	276	270	264	258	252	246	240	234	228	222	216	210	204	198	192	186	180	174	168	162
							6.3	312	306	300	294	288	282	276	270	264	258	252	246	240	234	228	222	216	210	204	198	192	186	180	174	168
							6.4	318	312	306	300	294	288	282	276	270	264	258	252	246	240	234	228	222	216	210	204	198	192	186	180	174
							6.5	324	318	312	306	300	294	288	282	276	270	264	258	252	246	240	234	228	222	216	210	204	198	192	186	180
							6.6	330	324	318	312	306	300	294	288	282	276	270	264	258	252	246	240	234	228	222	216	210	204	198	192	186
							6.7	336	330	324	318	312	306	300	294	288	282	276	270	264	258	252	246	240	234	228	222	216	210	204	198	192
							6.8	342	336	330	324	318	312	306	300	294	288	282	276	270	264	258	252	246	240	234	228	222	216	210	204	198
							6.9	348	342	336	330	324	318	312	306	300	294	288	282	276	270	264	258	252	246	240	234	228	222	216	210	204
							7	354	348	342	336	330	324	318	312	306	300	294	288	282	276	270	264	258	252	246	240	234	228	222	216	210
							7.1	360	354	348	342	336	330	324	318	312	306	300	294	288	282	276	270	264	258	252	246	240	234	228	222	216
							7.2	366	360	354	348	342	336	330	324	318	312	306	300	294	288	282	276	270	264	258	252	246	240	234	228	222
							7.3	372	366	360	354	348	342	336	330	324	318	312	306	300	294	288	282	276	270	264	258	252	246	240	234	228
							7.4	378	372	366	360	354	348	342	336	330	324	318	312	306	300	294	288	282	276	270	264	258	252	246	240	234
							7.5	384	378	372	366	360	354	348	342	336	330	324	318	312	306	300	294	288	282	276	270	264	258	252	246	240
							7.6	390	384	378	372	366	360	354	348	342	336	330	324	318	312	306	300	294	288	282	276	270	264	258	252	246
							7.7	396	390	384	378	372	366	360	354	348	342	336	330	324	318	312	306	300	294	288	282	276	270	264	258	252
298	264	234	210	192
306	272	240	212	188
262	212	196	168	164
Raw	2 hrs After Mixing	At inlet
324	324	234
296	288	222
310		244
Raw	2 hrs After Mixing	At inlet
276	268	192
288	274	198
292	284	210
Raw	2 hrs After Mixing	At inlet

## Sheet: Sheet1
			1.1	1.11	1.12	1.13	1.14	1.15	1.16	1.17	1.18	1.19	1.2	1.21	1.22	1.23	1.24	1.25	1.26	1.27	1.28	1.29	1.3	1.31	1.32	1.33	1.34	1.35	1.36	1.37	1.38	1.39	1.4	1.41	1.42	1.43	1.44	1.45	1.46	1.47	1.48	1.49	1.5	1.51	1.52	1.53	1.54	1.55	1.56
		5.5	6.05
		5.51	6.061
		5.52	6.072
		5.53	6.083
		5.54	6.094
		5.55	33.7607
		5.56	33.8215
		5.57	33.8823
		5.58	189.063					363
		5.59	1056.86					363.66
		5.6	5918.44
		5.61	33202.4
		5.62	186598
		5.63	1.05054e+06
		5.64	5.92507e+06
		5.65	3.34767e+07
		5.66	1.89478e+08
		5.67	1.07434e+09
		5.68	6.10225e+09
		5.69	3.47218e+10
		5.7	1.97914e+11
		5.71	1.13009e+12
		5.72	6.46412e+12
		5.73	3.70394e+13
		5.74	2.12606e+14
		5.75	1.22249e+15
		5.76	7.04151e+15
		5.77	4.06295e+16
		5.78	2.34839e+17
		5.79	1.35972e+18
		5.8	7.88635e+18
		5.81	4.58197e+19
		5.82	2.66671e+20
		5.83	1.55469e+21
		5.84	9.07939e+21
		5.85	5.31145e+22
		5.86	3.11251e+23
		5.87	1.82704e+24
		5.88	1.0743e+25
		5.89	6.32763e+25
		5.9	3.7333e+26
		5.91	2.20638e+27
		5.92	1.30618e+28
		5.93	7.74563e+28
		5.94	4.60091e+29
		5.95	2.73754e+30
		5.96	1.63157e+31
		5.97	9.74049e+31
		5.98	5.82481e+32
		5.99	3.48906e+33
		6	2.09344e+34
		6.01	1.25816e+35
		6.02	7.5741e+35
		6.03	4.56718e+36
		6.04	2.75858e+37
		6.05	1.66894e+38
		6.06	1.01138e+39
		6.07	6.13906e+39
		6.08	3.73255e+40
		6.09	2.27312e+41
		6.1	1.38661e+42
		6.11	8.47216e+42
		6.12	5.18496e+43
		6.13	3.17838e+44
		6.14	1.95153e+45
		6.15	1.20019e+46
		6.16	7.39316e+46
		6.17	4.56158e+47
		6.18	2.81906e+48
		6.19	1.745e+49
		6.2	1.0819e+50
		6.21	6.71858e+50
		6.22	4.17896e+51
		6.23	2.60349e+52
		6.24	1.62458e+53
		6.25	1.01536e+54
		6.26	6.35616e+54
		6.27	3.98531e+55
		6.28	2.50278e+56
		6.29	1.57425e+57
		6.3	9.91776e+57
		6.31	6.2581e+58
		6.32	3.95512e+59
		6.33	2.50359e+60
		6.34	1.58728e+61
		6.35	1.00792e+62
		6.36	6.41038e+62
		6.37	4.08341e+63
		6.38	2.60522e+64
		6.39	1.66473e+65
		6.4	1.06543e+66
		6.41	6.8294e+66
		6.42	4.38448e+67
		6.43	2.81922e+68
		6.44	1.81558e+69
		6.45	1.17105e+70
		6.46	7.56496e+70
		6.47	4.89453e+71
		6.48	3.17166e+72
		6.49	2.0584e+73
		6.5	1.33796e+74
		6.51	8.71014e+74
		6.52	5.67901e+75
		6.53	3.70839e+76
		6.54	2.42529e+77
		6.55	1.58856e+78
		6.56	1.0421e+79
		6.57	6.84659e+79
		6.58	4.50505e+80
		6.59	2.96883e+81
		6.6	1.95943e+82
		6.61	1.29518e+83
		6.62	8.57411e+83
		6.63	5.68463e+84
		6.64	3.7746e+85
		6.65	2.51011e+86
		6.66	1.67173e+87
		6.67	1.11504e+88
		6.68	7.4485e+88
		6.69	4.98304e+89
		6.7	3.33864e+90
		6.71	2.24023e+91
		6.72	1.50543e+92
		6.73	1.01316e+93
		6.74	6.82867e+93
		6.75	4.60935e+94
		6.76	3.11592e+95
		6.77	2.10948e+96
		6.78	1.43023e+97
		6.79	9.71124e+97
		6.8	6.60365e+98
		6.81	4.49708e+99
		6.82	3.06701e+100
		6.83	2.09477e+101
		6.84	1.43282e+102
		6.85	9.81483e+102
		6.86	6.73297e+103
		6.87	4.62555e+104
		6.88	3.18238e+105
		6.89	2.19266e+106
		6.9	1.51293e+107
		6.91	1.04544e+108
		6.92	7.23443e+108
		6.93	5.01346e+109
		6.94	3.47934e+110
		6.95	2.41814e+111
		6.96	1.68303e+112
		6.97	1.17307e+113
		6.98	8.18803e+113
		6.99	5.72343e+114
		7	4.0064e+115
		7.01	2.80849e+116
		7.02	1.97156e+117
		7.03	1.38601e+118
		7.04	9.75748e+118
		7.05	6.87902e+119
		7.06	4.85659e+120
		7.07	3.43361e+121
		7.08	2.431e+122
		7.09	1.72358e+123
		7.1	1.22374e+124
		7.11	8.70078e+124
		7.12	6.19496e+125
		7.13	4.417e+126
		7.14	3.15374e+127
		7.15	2.25493e+128
		7.16	1.61453e+129
		7.17	1.15762e+130
		7.18	8.31168e+130
		7.19	5.9761e+131
		7.2	4.30279e+132
		7.21	3.10231e+133
		7.22	2.23987e+134
		7.23	1.61943e+135
		7.24	1.17246e+136
		7.25	8.50036e+136
		7.26	6.17126e+137
		7.27	4.48651e+138
		7.28	3.26618e+139
		7.29	2.38104e+140
		7.3	1.73816e+141
		7.31	1.2706e+142
		7.32	9.30077e+142
		7.33	6.81746e+143
		7.34	5.00402e+144
		7.35	3.67795e+145
		7.36	2.70697e+146
		7.37	1.99504e+147
		7.38	1.47234e+148
		7.39	1.08806e+149
		7.4	8.05163e+149
		7.41	5.96626e+150
		7.42	4.42696e+151
		7.43	3.28923e+152
		7.44	2.44719e+153
		7.45	1.82316e+154
		7.46	1.36008e+155
		7.47	1.01598e+156
		7.48	7.5995e+156
		7.49	5.69203e+157
		7.5	4.26902e+158
		7.51	3.20603e+159
		7.52	2.41094e+160
		7.53	1.81544e+161
		7.54	1.36884e+162
		7.55	1.03347e+163
		7.56	7.81306e+163
		7.57	5.91448e+164
		7.58	4.48318e+165
		7.59	3.40273e+166
		7.6	2.58608e+167
		7.61	1.968e+168
		7.62	1.49962e+169
		7.63	1.14421e+170
		7.64	8.74176e+170
		7.65	6.68745e+171
		7.66	5.12259e+172
		7.67	3.92902e+173
		7.68	3.01749e+174
		7.69	2.32045e+175
		7.7	8.47
[truncated: 194 more columns]
